# Supplementary material for: Trees and their seed networks: The social dynamics of urban fruit trees and implications for genetic diversity
Source: PLoS One. 2021 Mar 16;16(3):e0243017. doi: 10.1371/journal.pone.0243017 (PMC7963046; doi:10.1371/journal.pone.0243017)
Supplement: S1 Dataset — (XLSX) [file pone.0243017.s006.xlsx]

## Sheet: Trees_georeferenced_with_groups
Supplementary Table 1. Passport data
Sample_ID	Longitude	Latitude	Group	Region of Cameroon	Used for the seed distance analysis
AC228	10.5422	4.99762	Rural	West	Y
AC232	10.5495	4.98818	Rural	West	Y
AC233	10.5498	4.9882	Rural	West	Y
AC234	10.5589	4.99052	Rural	West	N
AC238	10.5532	4.97263	Rural	West	N
AC240	10.553	4.97235	Rural	West	N
AC241	10.5525	4.9721	Rural	West	N
AC257	10.5642	4.98217	Rural	West	Y
AC258	10.564	4.982	Rural	West	N
AC266	10.5523	4.98727	Rural	West	Y
AC268	10.532	4.9803	Rural	West	N
AC270	10.5541	4.9771	Rural	West	N
AC272	10.5548	4.977	Rural	West	N
AC273	10.5545	4.97728	Rural	West	N
AN002	10.0202	5.02018	Rural	West	N
AN006	10.0207	5.14189	Rural	West	N
AN008	10.0211	5.14172	Rural	West	N
AN016	10.0314	5.13008	Rural	West	N
AN026	10.0224	5.14137	Rural	West	N
AN043	10.0491	5.1567	Rural	West	N
AN047	10.0496	5.15753	Rural	West	N
AN069	10.0914	5.21898	Rural	West	N
AN070	10.0911	5.21919	Rural	West	N
AN072	10.0991	5.22633	Rural	West	N
AN074	10.0969	5.2266	Rural	West	N
AN075	10.0962	5.22679	Rural	West	N
AN076	10.0958	5.22846	Rural	West	N
AN077	10.0955	5.22845	Rural	West	N
AN078	10.095	5.22857	Rural	West	N
AN080	10.1037	5.23012	Rural	West	N
AN087	10.1101	5.23526	Rural	West	N
AN091	10.129	5.23568	Rural	West	N
AN095	10.1032	5.23386	Rural	West	N
AN096	10.1289	5.23563	Rural	West	N
AN099	10.1265	5.2626	Rural	West	N
AN103	10.129	5.26258	Rural	West	N
AN105	10.1336	5.26016	Rural	West	N
AN106	10.1338	5.25922	Rural	West	N
AN107	10.134	5.25902	Rural	West	N
AN111	10.1098	5.2013	Rural	West	N
AN113	10.1098	5.20179	Rural	West	N
AN114	10.1099	5.19904	Rural	West	N
AN126	10.0303	5.11049	Rural	West	N
AN127	10.0303	5.11057	Rural	West	N
AN131	9.82428	4.82999	Rural	Littoral	Y
AN132	9.82363	4.83006	Rural	Littoral	Y
AN134	9.823	4.82966	Rural	Littoral	Y
AN137	9.82799	4.82885	Rural	Littoral	Y
AN138	9.82763	4.82968	Rural	Littoral	Y
AN139	9.82631	4.82535	Rural	Littoral	N
AN140	9.82619	4.82491	Rural	Littoral	Y
AN141	9.82595	4.82378	Rural	Littoral	N
AN142	9.8254	4.82526	Rural	Littoral	N
AN143	9.82539	4.82551	Rural	Littoral	Y
AN144	9.82586	4.82586	Rural	Littoral	N
AN147	9.82388	4.82646	Rural	Littoral	N
AN149	9.79452	4.80818	Rural	Littoral	N
AN150	9.79487	4.80845	Rural	Littoral	N
AN151	9.79513	4.80877	Rural	Littoral	N
AN152	9.7952	4.80857	Rural	Littoral	Y
AN153	9.78101	4.79423	Rural	Littoral	N
AN155	9.78172	4.79393	Rural	Littoral	N
AN161	9.79563	4.79162	Rural	Littoral	Y
AN167	9.84035	4.84548	Rural	Littoral	Y
AN169	9.83996	4.84519	Rural	Littoral	Y
AN170	9.84044	4.84506	Rural	Littoral	Y
AN172	9.83952	4.84501	Rural	Littoral	N
AN173	9.83919	4.84503	Rural	Littoral	N
AN174	9.83707	4.84343	Rural	Littoral	Y
AN178	9.83575	4.84086	Rural	Littoral	Y
AN179	9.83546	4.84092	Rural	Littoral	Y
AN181	9.83643	4.8406	Rural	Littoral	N
AN182	9.88699	4.90987	Rural	Littoral	Y
AN188	9.86891	4.9356	Rural	Littoral	N
AN190	9.87124	4.93137	Rural	Littoral	N
AN191	9.87142	4.92981	Rural	Littoral	Y
AN192	9.87095	4.93119	Rural	Littoral	Y
AN193	9.87057	4.93122	Rural	Littoral	N
AN194	9.87131	4.9296	Rural	Littoral	N
AN195	9.87131	4.92969	Rural	Littoral	N
AN196	9.87227	4.92908	Rural	Littoral	Y
AN198	9.87268	4.92864	Rural	Littoral	Y
AN204	9.8817	4.91454	Rural	Littoral	Y
AN206	9.88176	4.91398	Rural	Littoral	N
AN207	9.8816	4.91364	Rural	Littoral	Y
AN220	9.84867	4.88313	Rural	Littoral	Y
AN221	9.84838	4.88316	Rural	Littoral	Y
AN223	9.88465	4.86361	Rural	Littoral	N
AN224	9.88475	4.86361	Rural	Littoral	N
AN229	9.88486	4.86185	Rural	Littoral	Y
AN230	9.88478	4.86164	Rural	Littoral	Y
AN232	9.88474	4.86199	Rural	Littoral	N
AN234	9.90908	4.8305	Rural	Littoral	Y
AN235	9.86407	4.90487	Rural	Littoral	N
AN236	9.86367	4.90461	Rural	Littoral	N
AN239	9.88746	4.7643	Rural	Littoral	N
AN240	9.8782	4.76427	Rural	Littoral	N
AN245	9.86718	4.75053	Rural	Littoral	N
AN247	10.6626	5.56495	Rural	West	N
AN248	10.6625	5.56516	Rural	West	N
AN249	10.6617	5.56492	Rural	West	N
AN250	10.698	5.56944	Rural	West	N
AN251	10.6979	5.56947	Rural	West	N
AN252	10.698	5.56947	Rural	West	N
AN253	10.6557	5.58055	Rural	West	N
AN254	10.6948	5.57893	Rural	West	N
AN255	10.6947	5.579	Rural	West	N
AN256	10.6937	5.58114	Rural	West	N
AN257	10.6493	5.44934	Rural	West	N
AN258	10.6493	5.44998	Rural	West	N
AN260	10.6485	5.44954	Rural	West	N
AN261	10.6487	5.4486	Rural	West	N
AN262	10.649	5.44878	Rural	West	N
AN264	10.6499	5.44823	Rural	West	N
AN265	10.6493	5.44951	Rural	West	N
AN266	10.6495	5.44965	Rural	West	N
AN267	10.6471	5.44458	Rural	West	N
AN270	10.6489	5.44136	Rural	West	N
AN271	10.6494	5.44071	Rural	West	N
AN272	10.6493	5.44034	Rural	West	N
AN273	10.6494	5.44329	Rural	West	N
AN276	10.6499	5.44668	Rural	West	N
AN277	10.6527	5.4465	Rural	West	N
AN278	10.6526	5.44652	Rural	West	N
AN280	10.6531	5.44652	Rural	West	N
AN281	10.6531	5.4465	Rural	West	N
AN282	10.6761	5.50736	Rural	West	N
AN283	10.6763	5.50724	Rural	West	N
AN284	10.6763	5.50734	Rural	West	N
AN285	10.6755	5.50817	Rural	West	N
AN286	10.6755	5.50794	Rural	West	N
AN289	10.6836	5.51763	Rural	West	N
AN290	10.6765	5.5075	Rural	West	N
AN292	10.6753	5.5077	Rural	West	N
AN293	10.6836	5.51765	Rural	West	N
AN294	10.6801	5.48683	Rural	West	N
AN295	10.6799	5.48692	Rural	West	N
AN296	10.6836	5.51763	Rural	West	N
AN297	10.6799	5.48733	Rural	West	N
AN299	10.68	5.48779	Rural	West	N
AN300	10.6802	5.48772	Rural	West	N
AN303	10.5673	5.45306	Rural	West	N
AN304	10.5703	5.49277	Rural	West	N
AN305	10.5708	5.45307	Rural	West	N
AN306	10.7639	5.63539	Rural	West	N
AN307	10.7639	5.63531	Rural	West	N
AN309	10.765	5.63468	Rural	West	N
AN310	10.7652	5.63453	Rural	West	N
AN311	10.7652	5.63446	Rural	West	N
AN313	10.7641	5.62658	Rural	West	N
AN314	10.7642	5.62658	Rural	West	N
AN315	10.7635	5.62691	Rural	West	N
AN316	10.7635	5.62631	Rural	West	N
AN317	10.7634	5.62654	Rural	West	N
AN319	10.7626	5.62715	Rural	West	N
AN320	10.763	5.6267	Rural	West	N
AN321	10.7576	5.62408	Rural	West	N
AN322	10.7577	5.62412	Rural	West	N
AN323	10.7403	5.74242	Rural	West	N
AN324	10.7403	5.74243	Rural	West	N
AN325	10.7406	5.74261	Rural	West	N
AN327	10.7435	5.73318	Rural	West	N
AN328	10.7438	5.73295	Rural	West	N
AN329	10.7439	5.73307	Rural	West	N
AN330	10.7437	5.73299	Rural	West	N
AN331	10.7433	5.73339	Rural	West	N
AN333	10.7414	5.73043	Rural	West	N
AN334	10.7414	5.73019	Rural	West	N
AN335	10.7807	5.73257	Rural	West	N
AN336	10.7805	5.73252	Rural	West	N
AN337	10.7797	5.73277	Rural	West	N
AN338	10.7753	5.73434	Rural	West	N
AN339	10.7753	5.7343	Rural	West	N
AN340	10.7133	5.65739	Rural	West	N
AN341	10.7194	5.65734	Rural	West	N
AN342	10.704	5.67438	Rural	West	N
AN343	10.7038	5.67744	Rural	West	N
AN344	10.7042	5.67487	Rural	West	N
AN345	10.7038	5.67498	Rural	West	N
AN347	10.7032	5.67518	Rural	West	N
AN348	10.7135	5.65797	Rural	West	N
AN349	10.7136	5.65812	Rural	West	N
AN350	10.7137	5.65798	Rural	West	N
AN351	10.7035	5.66253	Rural	West	N
AN352	10.7036	5.66255	Rural	West	N
AN355	10.6996	5.6436	Rural	West	N
AN356	10.7001	5.64343	Rural	West	N
AN357	10.699	5.64425	Rural	West	N
AN358	10.6989	5.64453	Rural	West	N
AN359	10.6994	5.6444	Rural	West	N
AN360	10.94	5.82592	Rural	West	N
AN361	10.9398	5.82635	Rural	West	N
AN362	10.9397	5.82641	Rural	West	N
AN363	10.9394	5.8264	Rural	West	N
AN364	10.9408	5.83258	Rural	West	N
AN365	10.9702	5.83051	Rural	West	N
AN365	10.9702	5.83051	Rural	West	N
AN366	10.9705	5.83045	Rural	West	N
AN367	11.0166	5.82768	Rural	West	N
AN368	11.0164	5.81987	Rural	West	N
AN374	10.9198	5.71813	Rural	West	N
AN375	10.8939	5.69635	Rural	West	N
AN376	10.8939	5.69635	Rural	West	N
AN377	10.8944	5.71136	Rural	West	N
AN378	10.4707	5.08163	Rural	West	N
AN379	10.471	5.08195	Rural	West	N
AN380	10.4986	5.0624	Rural	West	N
AN381	10.4986	5.06302	Rural	West	N
AN382	10.4982	5.06242	Rural	West	N
AN383	10.5013	5.06255	Rural	West	N
AN384	10.5014	5.06243	Rural	West	N
AN385	10.5014	5.06223	Rural	West	N
AN386	10.424	5.04098	Rural	West	N
AN387	10.4234	5.04069	Rural	West	N
AN388	10.4232	5.04111	Rural	West	N
AN389	10.4274	5.03935	Rural	West	N
AN390	10.4279	5.03953	Rural	West	N
AN391	10.4235	5.0358	Rural	West	N
AN392	10.4236	5.03571	Rural	West	N
AN393	10.4232	5.03555	Rural	West	N
AN394	10.4228	5.06965	Rural	West	N
AN395	10.4229	5.0696	Rural	West	N
AN396	10.4238	5.06914	Rural	West	N
AN397	10.6742	5.08046	Rural	West	N
AN398	10.6743	5.08077	Rural	West	N
AN399	10.6732	5.08047	Rural	West	N
AN400	10.7812	4.8552	Rural	Centre	N
AN401	10.7813	4.85511	Rural	Centre	N
AN402	10.7814	4.85519	Rural	Centre	N
AN403	10.7742	4.83606	Rural	Centre	N
AN404	10.7739	4.83672	Rural	Centre	N
AN405	10.7727	4.83679	Rural	Centre	N
AN406	10.7728	4.84159	Rural	Centre	N
AN407	10.7064	4.84285	Rural	Centre	N
AN411	10.7715	4.85793	Rural	Centre	N
AN412	10.7716	4.85778	Rural	Centre	N
AN413	10.7719	4.85791	Rural	Centre	N
AN414	10.7899	4.88165	Rural	Centre	N
AN415	10.7899	4.88171	Rural	Centre	N
AN416	10.7899	4.8817	Rural	Centre	N
AN421	10.7003	4.96581	Rural	Centre	N
AN422	10.7871	4.84058	Rural	Centre	N
AN423	10.7872	4.84079	Rural	Centre	N
AN424	10.7711	4.85617	Rural	Centre	N
AN426	10.7728	4.8575	Rural	Centre	N
AN427	10.7979	4.83845	Rural	Centre	N
AN428	10.7974	4.83931	Rural	Centre	N
AN429	10.7973	4.83917	Rural	Centre	N
AN430	10.7983	4.8419	Rural	Centre	N
AN431	10.7902	4.88282	Rural	Centre	N
AN432	10.7902	4.88283	Rural	Centre	N
AN433	10.7901	4.88202	Rural	Centre	N
AN435	10.7887	4.88176	Rural	Centre	N
AN436	10.7887	4.88139	Rural	Centre	N
AN437	10.7735	4.91791	Rural	Centre	N
AN438	10.7738	4.91799	Rural	Centre	N
AN439	10.7741	4.91795	Rural	Centre	N
AN441	10.8379	4.89966	Rural	Centre	N
AN442	10.8376	4.89898	Rural	Centre	N
AN443	10.8373	4.89809	Rural	Centre	N
AN444	10.805	4.94689	Rural	Centre	N
AN445	10.8058	4.94644	Rural	Centre	N
AN446	10.8054	4.94723	Rural	Centre	N
AN447	10.8031	4.94357	Rural	Centre	N
AN448	10.803	4.94364	Rural	Centre	N
AN449	10.805	4.94675	Rural	Centre	N
AR202	10.5313	4.98585	Rural	West	Y
AR204	10.5537	4.99397	Rural	West	N
AR205	10.5538	4.99395	Rural	West	N
AR207	10.5513	4.98803	Rural	West	Y
AR208	10.5393	4.98233	Rural	West	N
AR209	10.5538	4.98147	Rural	West	N
AR210	10.5537	4.9816	Rural	West	N
AR211	10.5524	4.98082	Rural	West	Y
AR217	10.531	4.98088	Rural	West	Y
AR219	10.5308	4.98057	Rural	West	N
AR224	10.5469	4.98953	Rural	West	Y
AR228	10.5451	4.98347	Rural	West	N
AR229	10.5451	4.9835	Rural	West	N
AR233	10.5528	4.98245	Rural	West	N
AR234	10.553	4.98272	Rural	West	N
AR237	10.5432	4.98543	Rural	West	N
AR238	10.5432	4.98545	Rural	West	N
AR239	10.5435	4.98512	Rural	West	N
AR240	10.5225	4.97255	Rural	West	N
AR242	10.5222	4.9718	Rural	West	Y
AR245	10.5224	4.97145	Rural	West	Y
AR247	10.5533	4.98175	Rural	West	Y
AR248	10.5419	4.97235	Rural	West	Y
AR250	10.545	4.9883	Rural	West	Y
AR251	10.5448	4.9883	Rural	West	N
AR253	10.5449	4.99253	Rural	West	N
E1	11.4837	3.87382	Urban	Centre	N
E10	11.4837	3.87385	Urban	Centre	N
E11	11.4835	3.87381	Urban	Centre	N
E13	11.4838	3.87391	Urban	Centre	N
E15	11.4839	3.87449	Urban	Centre	N
E16	11.4838	3.87385	Urban	Centre	N
E2	11.4839	3.87367	Urban	Centre	N
E3	11.4842	3.87467	Urban	Centre	N
E4	11.4834	3.875	Urban	Centre	N
E5	11.4834	3.8737	Urban	Centre	N
E6	11.4825	3.87456	Urban	Centre	N
E7	11.4831	3.87364	Urban	Centre	N
E8	11.4831	3.87364	Urban	Centre	N
E9	11.4839	3.87368	Urban	Centre	N
F001	9.92417	5.09417	Rural	Centre	N
F003	9.92972	5.08917	Rural	Centre	N
F004	9.92083	5.09111	Rural	Centre	N
F005	9.92139	5.09694	Rural	Centre	N
F006	9.935	5.14222	Rural	Centre	N
F009	9.78778	4.96417	Rural	Centre	N
F010	9.79194	4.99361	Rural	Centre	N
F011	9.85694	4.96	Rural	Centre	N
F012	9.86472	4.95556	Rural	Centre	N
F013	9.92417	5.09417	Rural	Centre	N
F015	9.92417	5.09417	Rural	Centre	N
F016	9.92417	4.81667	Rural	Centre	N
F017	9.92417	5.09417	Rural	Centre	N
F018	9.92417	5.09417	Rural	Centre	N
F019	10.0261	4.86389	Rural	Centre	N
F020	10.0219	4.86056	Rural	Centre	N
F021	9.92417	5.09417	Rural	Centre	N
F022	9.92417	5.09417	Rural	Centre	N
F023	9.92417	5.09417	Rural	Centre	N
F024	9.95	4.85389	Rural	Centre	N
F025	9.95056	4.84556	Rural	Centre	N
F027	9.98972	4.83611	Rural	Centre	N
F028	9.98972	4.83778	Rural	Centre	N
F029	9.99972	4.84583	Rural	Centre	N
F030	10.8456	5.57611	Rural	Centre	N
F031	10.8578	5.575	Rural	Centre	N
F032	10.8547	5.575	Rural	Centre	N
F033	10.8533	5.575	Rural	Centre	N
F034	10.8872	5.57222	Rural	Centre	N
F035	10.8889	5.57167	Rural	Centre	N
F036	10.8942	5.56917	Rural	Centre	N
F037	10.8928	5.56917	Rural	Centre	N
F038	10.8931	5.56917	Rural	Centre	N
F039	10.8833	5.57028	Rural	Centre	N
F040	10.8844	5.57028	Rural	Centre	N
F041	10.9267	5.57111	Rural	Centre	N
F042	10.9269	5.57111	Rural	Centre	N
F043	10.8831	5.58889	Rural	Centre	N
F044	10.8781	5.58944	Rural	Centre	N
F045	10.8692	5.58833	Rural	Centre	N
F046	10.8733	5.58694	Rural	Centre	N
F047	10.8736	5.58722	Rural	Centre	N
F048	10.8544	5.59083	Rural	Centre	N
F049	10.8572	5.59028	Rural	Centre	N
F050	10.8544	5.59083	Rural	Centre	N
F051	10.8633	5.57472	Rural	Centre	N
F052	10.9847	5.63639	Rural	Centre	N
F053	11.0047	5.63694	Rural	Centre	N
F054	10.8236	5.64083	Rural	Centre	N
F055	10.8258	5.63917	Rural	Centre	N
F056	10.8178	5.63972	Rural	Centre	N
F057	10.8597	5.57361	Rural	Centre	N
F058	10.8525	5.57361	Rural	Centre	N
F059	10.8775	5.57194	Rural	Centre	N
F060	10.8778	5.57139	Rural	Centre	N
F061	10.8717	5.57222	Rural	Centre	N
F062	10.5769	5.07389	Rural	Centre	N
F063	10.5769	5.23611	Rural	Centre	N
F064	10.6831	5.30444	Rural	Centre	N
F065	10.6831	5.30028	Rural	Centre	N
F066	10.6808	5.30222	Rural	Centre	N
F067	10.6792	5.30194	Rural	Centre	N
F069	10.6703	5.30083	Rural	Centre	N
F070	10.6856	5.30167	Rural	Centre	N
F071	10.0678	5.255	Rural	Centre	N
F072	10.5192	5.26361	Rural	Centre	N
F073	10.5208	5.28	Rural	Centre	N
F074	10.5178	5.29583	Rural	Centre	N
F075	10.52	5.29389	Rural	Centre	N
F076	10.5217	5.29306	Rural	Centre	N
F077	10.5236	5.285	Rural	Centre	N
F078	10.5211	5.26722	Rural	Centre	N
F079	10.8967	4.94056	Rural	Centre	N
F081	10.8975	4.93806	Rural	Centre	N
F082	10.8961	4.93944	Rural	Centre	N
F083	10.8953	4.93694	Rural	Centre	N
F085	10.8953	4.93417	Rural	Centre	N
F086	10.8975	4.93083	Rural	Centre	N
F087	10.8858	4.94806	Rural	Centre	N
F088	10.8822	4.95	Rural	Centre	N
F089	10.8833	4.945	Rural	Centre	N
F090	10.8739	4.95472	Rural	Centre	N
F091	10.8731	4.95611	Rural	Centre	N
F092	10.8725	4.955	Rural	Centre	N
F093	10.8769	4.93333	Rural	Centre	N
F102	10.2203	5.22806	Rural	Centre	N
F103	10.2136	5.22667	Rural	Centre	N
F104	10.2914	5.33722	Rural	Centre	N
F106	10.2914	5.33722	Rural	Centre	N
F107	10.2494	5.28944	Rural	Centre	N
F109	10.2442	5.27667	Rural	Centre	N
F110	10.2442	5.27667	Rural	Centre	N
F111	10.1889	5.25083	Rural	Centre	N
F112	10.1889	5.25083	Rural	Centre	N
F113	10.1886	5.2475	Rural	Centre	N
F114	10.1886	5.2475	Rural	Centre	N
F115	10.2178	5.18417	Rural	Centre	N
F116	10.2281	5.23778	Rural	Centre	N
F117	10.2147	5.22278	Rural	Centre	N
F118	10.2189	5.225	Rural	Centre	N
F119	10.2236	5.23278	Rural	Centre	N
F120	10.0836	5.28028	Rural	Centre	N
F122	10.0864	5.27722	Rural	Centre	N
F123	10.1822	5.31083	Rural	Centre	N
F125	10.2247	5.32861	Rural	Centre	N
F126	10.1569	5.35361	Rural	Centre	N
F127	10.1583	5.35333	Rural	Centre	N
FM001	11.4695	3.87448	Urban	Centre	N
FM002	11.4701	3.87672	Urban	Centre	Y
FM003	11.468	3.87599	Urban	Centre	N
FM004	11.4679	3.8758	Urban	Centre	N
FM005	11.4681	3.87608	Urban	Centre	Y
FM006	11.4698	3.88057	Urban	Centre	N
FM007	11.4699	3.88073	Urban	Centre	Y
FM008	11.4699	3.8808	Urban	Centre	N
FM009	11.4688	3.8763	Urban	Centre	Y
FM010	11.47	3.87444	Urban	Centre	N
FM011	11.4716	3.87462	Urban	Centre	Y
FM012	11.471	3.87484	Urban	Centre	N
FM014	11.4725	3.88159	Urban	Centre	N
FM015	11.4722	3.88213	Urban	Centre	N
FM016	11.4722	3.88209	Urban	Centre	Y
FM017	11.4722	3.88211	Urban	Centre	Y
FM018	11.472	3.88301	Urban	Centre	Y
FM019	11.4725	3.8823	Urban	Centre	N
FM020	11.4725	3.88228	Urban	Centre	N
FM021	11.4725	3.88226	Urban	Centre	N
FM022	11.4757	3.87905	Urban	Centre	N
FM023	11.4788	3.881	Urban	Centre	Y
FM024	11.4739	3.88064	Urban	Centre	Y
FM025	11.4739	3.88068	Urban	Centre	Y
FM026	11.4744	3.8822	Urban	Centre	Y
FM027	11.4734	3.88233	Urban	Centre	Y
FM028	11.4734	3.88242	Urban	Centre	Y
FM029	11.4739	3.88308	Urban	Centre	Y
FM030	11.474	3.88312	Urban	Centre	Y
FM031	11.4689	3.87935	Urban	Centre	N
FM032	11.469	3.87938	Urban	Centre	N
FM033	11.469	3.87937	Urban	Centre	Y
FM034	11.4691	3.87935	Urban	Centre	Y
FM035	11.4688	3.87717	Urban	Centre	Y
FM036	11.4695	3.87738	Urban	Centre	Y
FM037	11.4728	3.8824	Urban	Centre	Y
FM038	11.4728	3.88237	Urban	Centre	Y
FM039	11.4697	3.88122	Urban	Centre	Y
FM040	11.4689	3.88162	Urban	Centre	Y
FM041	11.4688	3.88147	Urban	Centre	Y
FM042	11.4712	3.88457	Urban	Centre	Y
FM043	11.4814	3.87352	Urban	Centre	N
FM044	11.4792	3.87532	Urban	Centre	N
FM045	11.4786	3.87433	Urban	Centre	Y
FM046	11.483	3.87517	Urban	Centre	Y
FM047	11.4829	3.87512	Urban	Centre	N
FM048	11.4828	3.87515	Urban	Centre	N
FM049	11.4819	3.87615	Urban	Centre	Y
FM050	11.482	3.87588	Urban	Centre	Y
FM051	11.4827	3.87586	Urban	Centre	N
FM052	11.4781	3.87575	Urban	Centre	N
FM053	11.4781	3.87383	Urban	Centre	Y
FM054	11.4789	3.87392	Urban	Centre	N
FM055	11.479	3.87365	Urban	Centre	N
FM056	11.4789	3.87383	Urban	Centre	N
FM057	11.479	3.87385	Urban	Centre	N
FM058	11.479	3.87377	Urban	Centre	N
FM059	11.4774	3.87527	Urban	Centre	Y
FM060	11.4774	3.87522	Urban	Centre	Y
FM061	11.4769	3.8751	Urban	Centre	N
FM062	11.4783	3.8748	Urban	Centre	N
FM063	11.478	3.87462	Urban	Centre	Y
FM064	11.4692	3.87588	Urban	Centre	N
HP001	11.4755	3.87965	Urban	Centre	N
HP002	11.4763	3.8801	Urban	Centre	N
HP004	11.4774	3.87907	Urban	Centre	N
HP005	11.4778	3.87933	Urban	Centre	N
HP006	11.4786	3.88008	Urban	Centre	N
HP007	11.4787	3.88019	Urban	Centre	N
HP008	11.4789	3.88047	Urban	Centre	N
HP009	11.4784	3.88052	Urban	Centre	N
HP010	11.4784	3.88038	Urban	Centre	N
HP011	11.4795	3.87923	Urban	Centre	N
HP012	11.4795	3.8793	Urban	Centre	N
HP013	11.4794	3.87937	Urban	Centre	N
HP014	11.4792	3.87907	Urban	Centre	N
HP015	11.4798	3.87942	Urban	Centre	N
HP016	11.4803	3.87874	Urban	Centre	N
HP017	11.4804	3.87889	Urban	Centre	N
HP018	11.4802	3.87893	Urban	Centre	N
HP019	11.4805	3.87893	Urban	Centre	N
HP020	11.4821	3.87646	Urban	Centre	N
HP021	11.4819	3.8768	Urban	Centre	N
HP022	11.4819	3.87683	Urban	Centre	N
HP023	11.4818	3.87683	Urban	Centre	N
HP024	11.4821	3.87595	Urban	Centre	N
HP025	11.482	3.87593	Urban	Centre	N
HP026	11.482	3.87591	Urban	Centre	N
HP027	11.4806	3.87651	Urban	Centre	N
HP028	11.4805	3.87649	Urban	Centre	N
HP029	11.4804	3.87659	Urban	Centre	N
HP03	11.4775	3.87924	Urban	Centre	N
HP030	11.4799	3.87647	Urban	Centre	N
HP031	11.4796	3.87609	Urban	Centre	N
HP100	11.4806	3.87046	Urban	Centre	N
HP101	11.4803	3.87045	Urban	Centre	N
HP102	11.479	3.87061	Urban	Centre	N
HP103	11.4786	3.87057	Urban	Centre	N
HP104	11.4768	3.87105	Urban	Centre	N
HP105	11.4745	3.87174	Urban	Centre	N
HP106	11.4725	3.87238	Urban	Centre	N
HP107	11.4721	3.87245	Urban	Centre	N
HP108	11.4718	3.87231	Urban	Centre	N
HP109	11.4715	3.87274	Urban	Centre	N
HP110	11.4708	3.87247	Urban	Centre	N
HP111	11.47	3.87267	Urban	Centre	N
HP112	11.4694	3.8723	Urban	Centre	N
HP113	11.4693	3.87199	Urban	Centre	N
HP114	11.4691	3.87227	Urban	Centre	N
HP116	11.4687	3.87226	Urban	Centre	N
HP117	11.4676	3.87207	Urban	Centre	N
HP118	11.4676	3.87202	Urban	Centre	N
HP119	11.4671	3.87211	Urban	Centre	N
HP120	11.4699	3.87057	Urban	Centre	N
HP121	11.4702	3.87063	Urban	Centre	N
HP122	11.4701	3.87023	Urban	Centre	N
HP123	11.4701	3.87035	Urban	Centre	N
HP124	11.4703	3.87024	Urban	Centre	N
HP125	11.4704	3.87026	Urban	Centre	N
HP126	11.4698	3.87069	Urban	Centre	N
HP127	11.4688	3.87087	Urban	Centre	N
HP128	11.4687	3.87104	Urban	Centre	N
HP129	11.4683	3.87106	Urban	Centre	N
HP130	11.4686	3.87119	Urban	Centre	N
HP200	11.4686	3.87383	Urban	Centre	N
HP201	11.469	3.87378	Urban	Centre	N
HP202	11.4688	3.87379	Urban	Centre	N
HP203	11.4693	3.87424	Urban	Centre	N
HP204	11.4694	3.87384	Urban	Centre	N
HP205	11.4696	3.87344	Urban	Centre	N
HP206	11.4697	3.87353	Urban	Centre	N
HP207	11.4659	3.87364	Urban	Centre	N
HP208	11.4661	3.87737	Urban	Centre	N
HP209	11.4662	3.87349	Urban	Centre	N
HP210	11.4662	3.87349	Urban	Centre	N
HP211	11.4662	3.87345	Urban	Centre	N
HP212	11.4663	3.87347	Urban	Centre	N
HP213	11.4664	3.8736	Urban	Centre	N
HP214	11.4663	3.87372	Urban	Centre	N
HP215	11.4643	3.87486	Urban	Centre	N
HP216	11.4641	3.87487	Urban	Centre	N
HP217	11.4637	3.87467	Urban	Centre	N
HP218	11.4639	3.87599	Urban	Centre	N
HP219	11.4638	3.87601	Urban	Centre	N
HP220	11.4631	3.87741	Urban	Centre	N
HP221	11.4631	3.87741	Urban	Centre	N
HP222	11.4632	3.87726	Urban	Centre	N
HP223	11.4631	3.87733	Urban	Centre	N
HP224	11.4636	3.877	Urban	Centre	N
HP225	11.4636	3.8771	Urban	Centre	N
HP226	11.4638	3.87727	Urban	Centre	N
HP227	11.4641	3.87737	Urban	Centre	N
HP228	11.4639	3.8775	Urban	Centre	N
HP229	11.4648	3.87738	Urban	Centre	N
HP230	11.4647	3.87743	Urban	Centre	N
HP231	11.4657	3.87697	Urban	Centre	N
HP232	11.4657	3.87697	Urban	Centre	N
HP233	11.4665	3.87679	Urban	Centre	N
HP234	11.4661	3.87713	Urban	Centre	N
HP235	11.4666	3.87709	Urban	Centre	N
HP236	11.4669	3.87898	Urban	Centre	N
HP237	11.4663	3.87899	Urban	Centre	N
HP238	11.4663	3.87883	Urban	Centre	N
HP240	11.4657	3.88138	Urban	Centre	N
HP241	11.4657	3.88154	Urban	Centre	N
HP242	11.4657	3.88163	Urban	Centre	N
HP243	11.4656	3.88126	Urban	Centre	N
HP244	11.4655	3.88133	Urban	Centre	N
HP245	11.4655	3.88139	Urban	Centre	N
HP246	11.4655	3.8818	Urban	Centre	N
HP247	11.4655	3.88186	Urban	Centre	N
HP248	11.4654	3.88313	Urban	Centre	N
HP249	11.4657	3.8833	Urban	Centre	N
HP250	11.4653	3.88402	Urban	Centre	N
HP251	11.4652	3.88479	Urban	Centre	N
HP252	11.466	3.88509	Urban	Centre	N
HP253	11.4662	3.88465	Urban	Centre	N
HP254	11.4663	3.88527	Urban	Centre	N
HP255	11.4669	3.8848	Urban	Centre	N
HP256	11.4666	3.88593	Urban	Centre	N
HP257	11.4668	3.88604	Urban	Centre	N
HP258	11.4672	3.886	Urban	Centre	N
HP259	11.467	3.88627	Urban	Centre	N
HP260	11.4671	3.88443	Urban	Centre	N
HP261	11.4674	3.88462	Urban	Centre	N
HP262	11.4675	3.88494	Urban	Centre	N
HP263	11.4679	3.88538	Urban	Centre	N
HP264	11.4666	3.88452	Urban	Centre	N
HP265	11.4666	3.88455	Urban	Centre	N
HP267	11.4655	3.88174	Urban	Centre	N
HP268	11.4653	3.87963	Urban	Centre	N
HP270	11.4656	3.87947	Urban	Centre	N
HP271	11.4651	3.87869	Urban	Centre	N
HP272	11.4647	3.87857	Urban	Centre	N
HP273	11.4648	3.87881	Urban	Centre	N
HP274	11.4649	3.87834	Urban	Centre	N
HP275	11.4645	3.87826	Urban	Centre	N
HP277	11.4675	3.87399	Urban	Centre	N
HP278	11.4675	3.87395	Urban	Centre	N
HP279	11.4676	3.87369	Urban	Centre	N
HP280	11.4676	3.87401	Urban	Centre	N
HP281	11.4661	3.88444	Urban	Centre	N
HP300	11.4833	3.87065	Urban	Centre	N
HP301	11.4833	3.87065	Urban	Centre	N
HP302	11.4841	3.86981	Urban	Centre	N
HP303	11.4803	3.86983	Urban	Centre	N
HP305	11.4802	3.8677	Urban	Centre	N
HP306	11.4802	3.86768	Urban	Centre	N
HP307	11.4806	3.8668	Urban	Centre	N
HP308	11.4809	3.86687	Urban	Centre	N
HP309	11.4793	3.86717	Urban	Centre	N
HP310	11.4793	3.86723	Urban	Centre	N
HP311	11.4792	3.8672	Urban	Centre	N
HP312	11.4791	3.86715	Urban	Centre	N
HP313	11.4791	3.86733	Urban	Centre	N
HP314	11.4793	3.8673	Urban	Centre	N
HP315	11.4791	3.8677	Urban	Centre	N
HP316	11.4788	3.86758	Urban	Centre	N
HP317	11.4782	3.86765	Urban	Centre	N
HP318	11.4781	3.86773	Urban	Centre	N
HP319	11.4784	3.86747	Urban	Centre	N
HP320	11.4784	3.86705	Urban	Centre	N
HP321	11.4781	3.86705	Urban	Centre	N
HP322	11.4781	3.86693	Urban	Centre	N
HP323	11.4781	3.86698	Urban	Centre	N
HP325	11.4778	3.86718	Urban	Centre	N
HP326	11.4807	3.8675	Urban	Centre	N
HP327	11.4809	3.86727	Urban	Centre	N
HP328	11.4811	3.86758	Urban	Centre	N
HP329	11.4812	3.86753	Urban	Centre	N
HP331	11.4818	3.86783	Urban	Centre	N
HP332	11.4817	3.8677	Urban	Centre	N
HP333	11.4819	3.86903	Urban	Centre	N
HP334	11.4824	3.8686	Urban	Centre	N
HP335	11.4825	3.86853	Urban	Centre	N
HP336	11.4822	3.86808	Urban	Centre	N
HP337	11.4832	3.86855	Urban	Centre	N
HP338	11.4815	3.8693	Urban	Centre	N
HP339	11.4833	3.86958	Urban	Centre	N
HP340	11.4832	3.86945	Urban	Centre	N
HP342	11.4821	3.8698	Urban	Centre	N
HP343	11.4791	3.87008	Urban	Centre	N
LM001	11.4677	3.87401	Urban	Centre	Y
LM002	11.4675	3.87399	Urban	Centre	Y
LM003	11.4675	3.87397	Urban	Centre	Y
LM004	11.4719	3.87403	Urban	Centre	Y
LM005	11.4728	3.87524	Urban	Centre	N
LM006	11.4736	3.87489	Urban	Centre	N
LM007	11.474	3.87468	Urban	Centre	N
LM008	11.4742	3.87505	Urban	Centre	N
LM009	11.4743	3.87495	Urban	Centre	N
LM010	11.4736	3.87452	Urban	Centre	N
LM011	11.4733	3.87339	Urban	Centre	N
LM012	11.4735	3.8736	Urban	Centre	N
LM013	11.4735	3.87362	Urban	Centre	N
LM014	11.4735	3.87355	Urban	Centre	N
LM015	11.4758	3.87384	Urban	Centre	N
LM016	11.4746	3.87312	Urban	Centre	Y
LM017	11.4748	3.87423	Urban	Centre	N
LM019	11.4747	3.87432	Urban	Centre	N
LM020	11.4742	3.87327	Urban	Centre	Y
LM021	11.4741	3.87332	Urban	Centre	N
LM022	11.4743	3.8732	Urban	Centre	N
LM023	11.4743	3.87324	Urban	Centre	N
LM024	11.4744	3.87358	Urban	Centre	Y
LM025	11.4757	3.87461	Urban	Centre	N
LM026	11.4759	3.87453	Urban	Centre	N
LM027	11.4763	3.87349	Urban	Centre	Y
LM028	11.4762	3.87309	Urban	Centre	N
LM029	11.4758	3.87289	Urban	Centre	Y
LM030	11.4754	3.87296	Urban	Centre	N
LM032	11.4761	3.87476	Urban	Centre	N
LM033	11.4759	3.8748	Urban	Centre	Y
LM034	11.4764	3.87607	Urban	Centre	N
LM035	11.4764	3.87564	Urban	Centre	N
LM036	11.4762	3.87518	Urban	Centre	Y
LM037	11.4765	3.87604	Urban	Centre	Y
LM039	11.4761	3.87597	Urban	Centre	N
LM040	11.4764	3.87662	Urban	Centre	N
LM041	11.4768	3.87659	Urban	Centre	N
LM042	11.4768	3.8764	Urban	Centre	N
LM043	11.4769	3.87635	Urban	Centre	N
LM044	11.4761	3.87642	Urban	Centre	Y
LM045	11.4771	3.87634	Urban	Centre	N
LM047	11.4771	3.87694	Urban	Centre	N
LM048	11.4776	3.87723	Urban	Centre	N
LM049	11.4776	3.87722	Urban	Centre	Y
LM050	11.4776	3.87727	Urban	Centre	Y
LM051	11.4762	3.87772	Urban	Centre	Y
LM052	11.4762	3.87769	Urban	Centre	Y
LM053	11.4762	3.87779	Urban	Centre	Y
LM054	11.4757	3.87798	Urban	Centre	N
LM055	11.4758	3.87776	Urban	Centre	N
LM056	11.4761	3.87664	Urban	Centre	N
LM057	11.4744	3.87648	Urban	Centre	N
LM058	11.4746	3.87656	Urban	Centre	N
LM059	11.4753	3.8771	Urban	Centre	N
LM060	11.4748	3.87697	Urban	Centre	Y
LM061	11.4756	3.87725	Urban	Centre	Y
LM063	11.4755	3.87736	Urban	Centre	N
LM064	11.4754	3.87738	Urban	Centre	N
LM065	11.4754	3.87745	Urban	Centre	N
LM066	11.4754	3.87737	Urban	Centre	N
LM067	11.4744	3.87741	Urban	Centre	N
LM068	11.475	3.87772	Urban	Centre	Y
LM069	11.475	3.87769	Urban	Centre	Y
LM070	11.4751	3.87764	Urban	Centre	Y
LM072	11.4754	3.87795	Urban	Centre	Y
LM073	11.4737	3.87714	Urban	Centre	N
LM074	11.4762	3.87818	Urban	Centre	N
LM075	11.4762	3.87833	Urban	Centre	Y
LM077	11.4767	3.87795	Urban	Centre	N
LM078	11.4765	3.87826	Urban	Centre	N
LM080	11.4761	3.87963	Urban	Centre	N
LM081	11.4759	3.87887	Urban	Centre	N
LM082	11.4757	3.87912	Urban	Centre	N
LM083	11.4764	3.87924	Urban	Centre	N
LM084	11.4765	3.87916	Urban	Centre	N
LM085	11.4761	3.87919	Urban	Centre	N
LM086	11.476	3.87924	Urban	Centre	N
LM087	11.4752	3.87927	Urban	Centre	N
LM095	11.4747	3.8789	Urban	Centre	Y
LM096	11.4748	3.87884	Urban	Centre	N
LM097	11.4739	3.87914	Urban	Centre	Y
LM098	11.4739	3.87865	Urban	Centre	N
LM099	11.4734	3.87856	Urban	Centre	N
LM101	11.4748	3.8783	Urban	Centre	Y
LM102	11.475	3.87833	Urban	Centre	N
LM103	11.474	3.8795	Urban	Centre	Y
LM104	11.4742	3.87653	Urban	Centre	N
LM105	11.4735	3.87627	Urban	Centre	Y
LM106	11.4728	3.87678	Urban	Centre	N
LM107	11.473	3.87626	Urban	Centre	N
LM108	11.473	3.87635	Urban	Centre	N
LM109	11.4732	3.87634	Urban	Centre	N
LM110	11.473	3.87748	Urban	Centre	N
LM111	11.4729	3.8774	Urban	Centre	N
LM112	11.4725	3.87772	Urban	Centre	N
LM113	11.4727	3.87731	Urban	Centre	N
LM114	11.4729	3.87851	Urban	Centre	N
LM115	11.4721	3.87772	Urban	Centre	Y
LM116	11.4714	3.87899	Urban	Centre	N
LM118	11.4709	3.87861	Urban	Centre	N
LM119	11.471	3.87863	Urban	Centre	N
LM120	11.471	3.87817	Urban	Centre	N
LM121	11.4709	3.87769	Urban	Centre	N
LM122	11.4708	3.87741	Urban	Centre	N
LM123	11.4708	3.8774	Urban	Centre	N
LM124	11.4718	3.87708	Urban	Centre	Y
LM125	11.4721	3.87479	Urban	Centre	Y
LM126	11.4717	3.87431	Urban	Centre	N
LM127	11.4716	3.87465	Urban	Centre	N
LM128	11.4717	3.87464	Urban	Centre	N
LM129	11.4718	3.87615	Urban	Centre	Y
LM130	11.473	3.88012	Urban	Centre	N
LM131	11.473	3.88015	Urban	Centre	N
TL001	11.4696	3.87614	Urban	Centre	N
TL002	11.4695	3.87582	Urban	Centre	N
TL003	11.4699	3.87765	Urban	Centre	Y
TL004	11.4709	3.87743	Urban	Centre	Y
TL005	11.4709	3.8775	Urban	Centre	N
TL006	11.4692	3.87888	Urban	Centre	N
TL007	11.4694	3.87896	Urban	Centre	N
TL008	11.4701	3.87758	Urban	Centre	Y
TL009	11.4693	3.8793	Urban	Centre	Y
TL010	11.4692	3.87943	Urban	Centre	Y
TL011	11.4702	3.87841	Urban	Centre	Y
TL012	11.4698	3.8788	Urban	Centre	Y
TL013	11.4694	3.87972	Urban	Centre	Y
TL014	11.4697	3.87958	Urban	Centre	N
TL015	11.4697	3.87988	Urban	Centre	Y
TL016	11.4691	3.8783	Urban	Centre	N
TL017	11.4714	3.8804	Urban	Centre	N
TL018	11.4715	3.88053	Urban	Centre	N
TL019	11.4716	3.88065	Urban	Centre	N
TL020	11.471	3.87863	Urban	Centre	Y
TL021	11.4711	3.87874	Urban	Centre	Y
TL022	11.4689	3.8794	Urban	Centre	Y
TL023	11.471	3.87816	Urban	Centre	N
TL024	11.4697	3.8781	Urban	Centre	N
TL025	11.4699	3.87744	Urban	Centre	N
TL026	11.4737	3.87712	Urban	Centre	Y
TL027	11.4777	3.8761	Urban	Centre	Y
TL028	11.4779	3.87601	Urban	Centre	Y
TL029	11.4779	3.87603	Urban	Centre	Y
TL030	11.4781	3.87604	Urban	Centre	N
TL031	11.4781	3.87602	Urban	Centre	N
TL032	11.4797	3.87609	Urban	Centre	N
TL033	11.4798	3.876	Urban	Centre	Y
TL034	11.4811	3.87572	Urban	Centre	Y
TL035	11.4777	3.87581	Urban	Centre	Y
TL036	11.4776	3.87568	Urban	Centre	N
TL037	11.4774	3.87607	Urban	Centre	Y
TL038	11.4774	3.87604	Urban	Centre	Y
TL040	11.4791	3.87599	Urban	Centre	Y
TL041	11.4765	3.87827	Urban	Centre	N
TL042	11.4725	3.88012	Urban	Centre	N
TL043	11.4726	3.8801	Urban	Centre	N
TL044	11.4724	3.88017	Urban	Centre	N
TL045	11.4727	3.87994	Urban	Centre	Y
TL046	11.4728	3.87994	Urban	Centre	N
TL047	11.4727	3.87992	Urban	Centre	N
TL048	11.473	3.88017	Urban	Centre	N
TL049	11.4728	3.88067	Urban	Centre	Y
TL050	11.4724	3.88166	Urban	Centre	Y
TL051	11.4724	3.88302	Urban	Centre	Y
TL052	11.4723	3.88311	Urban	Centre	N
TL053	11.4723	3.88308	Urban	Centre	N
TL054	11.4723	3.88318	Urban	Centre	N
TL055	11.4723	3.88318	Urban	Centre	N
TL056	11.4722	3.88314	Urban	Centre	Y
TL057	11.4727	3.88242	Urban	Centre	Y
TL058	11.4714	3.88126	Urban	Centre	N
TL059	11.4715	3.88119	Urban	Centre	Y
TL060	11.4715	3.88116	Urban	Centre	N
TL061	11.4724	3.8834	Urban	Centre	N
TL062	11.4732	3.88387	Urban	Centre	Y
TL063	11.4731	3.88383	Urban	Centre	Y
TL064	11.472	3.88434	Urban	Centre	Y
TL065	11.4838	3.87318	Urban	Centre	Y
TL066	11.4838	3.87312	Urban	Centre	Y
TL067	11.4838	3.87308	Urban	Centre	N
TL068	11.4834	3.87261	Urban	Centre	Y
TL069	11.4833	3.87314	Urban	Centre	Y
TL070	11.4848	3.87345	Urban	Centre	N
TL071	11.4848	3.8733	Urban	Centre	N
TL072	11.4818	3.87447	Urban	Centre	Y
TL073	11.4843	3.87318	Urban	Centre	Y
TL074	11.4843	3.87437	Urban	Centre	N
TL075	11.4844	3.87483	Urban	Centre	Y
TL076	11.4845	3.87505	Urban	Centre	Y
TL077	11.4739	3.87918	Urban	Centre	Y
TL078	11.4791	3.87419	Urban	Centre	Y
TL079	11.479	3.87281	Urban	Centre	N
TL080	11.4797	3.87243	Urban	Centre	Y
TL082	11.4776	3.87432	Urban	Centre	N
